# Supplementary material for: Value of a BRAFV600E and lymphocyte subset-based nomogram for discriminating benign lesions from papillary thyroid carcinoma in C-TIRADS 3 and higher nodules
Source: Front Endocrinol (Lausanne). 2025 Aug 15;16:1608222. doi: 10.3389/fendo.2025.1608222 (PMC12394038; doi:10.3389/fendo.2025.1608222)
Supplement: Supplementary file 4 [file DataSheet1.zip]

Archive with 4 entries (3 files):
- S1-3/
- S1-3/S1.tiff
- S1-3/S2.png
- S1-3/S3.docx
